# Supplementary material for: In Vitro Assessment of Hydrolysed Collagen Fermentation Using Domestic Cat (Felis catus) Faecal Inocula
Source: Animals (Basel). 2022 Feb 17;12(4):498. doi: 10.3390/ani12040498 (PMC8868200; doi:10.3390/ani12040498)
Supplement: Supplementary file 1 [file animals-12-00498-s001.zip]

Archive with 1 entries (1 files):
- animals-1534653-supplementary.pdf
